# Supplementary material for: Impact of Pelvic Calcification Severity on Renal Transplant Outcomes: A Prospective Single-Center Study
Source: J Clin Med. 2024 Oct 16;13(20):6171. doi: 10.3390/jcm13206171 (PMC11508836; doi:10.3390/jcm13206171)
Supplement: Supplementary file 1 [file jcm-13-06171-s001.zip]

Archive with 1 entries (1 files):
- jcm-3193352-supplementary.pdf
